# Supplementary material for: Rapid Sorting of Fucoxanthin-Producing Phaeodactylum tricornutum Mutants by Flow Cytometry
Source: Mar Drugs. 2021 Apr 17;19(4):228. doi: 10.3390/md19040228 (PMC8072577; doi:10.3390/md19040228)
Supplement: Supplementary file 1 [file marinedrugs-19-00228-s001.zip]

Archive with 1 entries (1 files):
- marinedrugs-1161186-supplementary.pdf
